# Supplementary material for: Ultrabright and stable top-emitting quantum-dot light-emitting diodes with negligible angular color shift
Source: Nat Commun. 2024 Jun 17;15:5161. doi: 10.1038/s41467-024-49574-6 (PMC11183122; doi:10.1038/s41467-024-49574-6)
Supplement: Supplementary file 3 — Source Data [file 41467_2024_49574_MOESM3_ESM.xlsx]

## Sheet: Figure 2
	U (V)	J (mA/cm2)	L (cd/m2)
Data 1	0.1	0.000314604	0.00225
	0.3	0.00136	0.00027374
	0.5	0.00273	0.00512
	0.7	0.00476	0.00264
	0.9	0.00818	0.000456233
	1.1	0.01243	0.00294
	1.3	0.01921	0.00244
	1.5	0.02571	0.00265
	1.7	0.03687	0.00101
	1.9	0.05558	0.32504
	2.1	0.10135	4.88932
	2.3	0.20426	21.5232
	2.5	0.41544	68.8366
	2.7	0.82585	182.496
	2.9	1.46694	428.905
	3.1	2.70813	907.269
	3.3	4.73131	1779.85
	3.5	7.83612	3279.78
	3.7	12.3527	5684.41
	3.9	18.8223	9382.04
	4.1	27.6822	14834.6
	4.3	39.7302	22637.9
	4.5	55.6896	33550.3
	4.7	76.5392	48184.5
	4.9	103.599	67782.1
	5.1	138.45	93759
	5.3	183.058	126960
	5.5	240.067	167823
	5.7	311.481	219123
	5.9	402.439	282543
	6.1	517.822	361862
	6.3	664.688	461395
	6.5	859.902	590956
Data 2	0.1	0.00145	0.01504
	0.3	0.00408	-0.02274
	0.5	0.00827	-0.01111
	0.7	0.014	0.00749
	0.9	0.02232	-0.1139
	1.1	0.03363	0.02433
	1.3	0.04946	0.00322
	1.5	0.07003	0.01351
	1.7	0.09164	0.04986
	1.9	0.13277	1.06903
	2.1	0.25829	16.64
	2.3	0.44404	70.1181
	2.5	0.8395	232.343
	2.7	1.62533	622.869
	2.9	2.95821	1457.19
	3.1	5.33321	3239.04
	3.3	9.03885	6486.24
	3.5	14.7477	11971
	3.7	21.6732	20011.5
	3.9	31.103	32050.1
	4.1	43.569	48742.8
	4.3	62.2549	76121.3
	4.5	78.2086	101693
	4.7	109.6	149094
	4.9	150.7	210001
	5.1	204.277	289881
	5.3	259.077	368342
	5.5	328.578	467596
	5.7	416.724	592662
	5.9	528.515	743123
	6.1	627.146	877305
	6.3	776.706	1084090
	6.5	961.934	1331410
Data 3	0.1	0.000314502	0.00715
	0.3	0.00122	0.00105
	0.5	0.00271	0.01743
	0.7	0.00467	0.00345
	0.9	0.00762	0.01132
	1.1	0.01149	0.01154
	1.3	0.01698	0.00109
	1.5	0.02407	0.00645
	1.7	0.03325	0.02513
	1.9	0.04986	0.99057
	2.1	0.09832	16.2761
	2.3	0.20812	72.1825
	2.5	0.43833	231.819
	2.7	0.88798	613.415
	2.9	1.6987	1430.14
	3.1	3.05493	3004.67
	3.3	5.24553	5836.43
	3.5	8.5714	10649.3
	3.7	13.3982	18285.8
	3.9	20.2385	29840.8
	4.1	29.5619	46725.3
	4.3	42.1381	70637.8
	4.5	58.7348	103868
	4.7	80.3991	148206
	4.9	108.376	207311
	5.1	144.362	282338
	5.3	190.35	379035
	5.5	249.07	502304
	5.7	322.282	654924
	5.9	415.264	847823
	6.1	538.084	1089140
	6.3	685.417	1384350
	6.5	849.367	1681260

## Sheet: Figure 4
	U (V)	J (mA/cm2)	L (cd/m2)
Data 1	0.1	0.000314604	0.00576
	0.3	0.00146	0.000699844
	0.5	0.00293	0.01308
	0.7	0.00506	0.00675
	0.9	0.00835	0.00117
	1.1	0.01263	0.00752
	1.3	0.01881	0.00623
	1.5	0.02591	0.00677
	1.7	0.03707	0.00258
	1.9	0.05478	0.831
	2.1	0.10155	12.5
	2.3	0.20446	55.0262
	2.5	0.41564	175.988
	2.7	0.82605	466.57
	2.9	1.56694	1096.54
	3.1	2.80813	2319.53
	3.3	4.83131	4550.36
	3.5	7.92612	8385.09
	3.7	12.4527	14532.8
	3.9	18.9193	23986.2
	4.1	27.7822	37926.3
	4.3	39.8262	57876.1
	4.5	55.7896	85774.9
	4.7	76.6592	123189
	4.9	103.719	173292
	5.1	138.57	239705
	5.3	183.178	320899
	5.5	240.187	421873
	5.7	311.601	547786
	5.9	402.559	702131
	6.1	517.922	899371
	6.3	664.908	1146460
	6.5	860.322	1459640
Data 2	0.1	0.00115	0.01288
	0.3	0.00453	0.16251
	0.5	0.01032	0.05331
	0.7	0.01444	0.00328
	0.9	0.022	0.01864
	1.1	0.03206	0.02888
	1.3	0.04652	0.03829
	1.5	0.06522	0.03794
	1.7	0.09025	0.06346
	1.9	0.13184	1.96066
	2.1	0.2954	86.124
	2.3	0.74785	499.216
	2.5	1.66757	1538.61
	2.7	3.3008	3722.8
	2.9	6.06256	7578.2
	3.1	10.2987	14136.3
	3.3	16.5818	24365.2
	3.5	25.4678	39900.1
	3.7	37.3481	61844.5
	3.9	53.4456	92929.4
	4.1	73.9333	132388
	4.3	100.334	182836
	4.5	133.646	246753
	4.7	174.938	324761
	4.9	226.053	421914
	5.1	288.696	537768
	5.3	365.031	676964
	5.5	460.881	851253
	5.7	585.717	1068210
	5.9	721.566	1310540
Data 3	0.1	0.00166	0.09632
	0.3	0.00645	0.07087
	0.5	0.01355	0.03784
	0.7	0.02351	0.01328
	0.9	0.03819	0.07428
	1.1	0.05741	0.07841
	1.3	0.08329	0.07952
	1.5	0.1167	0.08192
	1.7	0.16235	0.07204
	1.9	0.22895	4.84411
	2.1	0.46004	225.526
	2.3	1.05925	825.39
	2.5	2.2538	2426.76
	2.7	4.36088	5866.69
	2.9	7.898	11928.4
	3.1	13.328	22217.2
	3.3	21.3932	38501.2
	3.5	32.6463	63395.1
	3.7	48.3562	98938.9
	3.9	68.9766	145577
	4.1	96.1801	206091
	4.3	131.181	284669
	4.5	175.707	383471
	4.7	231.865	506990
	4.9	301.324	661857
	5.1	388.554	852816
	5.3	498.749	1090970
	5.5	635.436	1382820
	5.7	810.632	1753370
Data 4	0.1	0.000418248	0.01163
	0.3	0.00144	0.000118957
	0.5	0.00298	0.00459
	0.7	0.00518	0.00608
	0.9	0.00825	0.00827
	1.1	0.01245	0.00687
	1.3	0.01813	0.01182
	1.5	0.02528	0.00201
	1.7	0.03517	0.00565
	1.9	0.0541	1.41383
	2.1	0.12203	24.4254
	2.3	0.28237	108.412
	2.5	0.62855	340.33
	2.7	1.30144	890.685
	2.9	2.49476	2030.71
	3.1	4.46954	4298.65
	3.3	7.60213	8011.98
	3.5	12.2575	14401.3
	3.7	18.8824	24292.4
	3.9	28.0744	39420.8
	4.1	40.6577	60469.7
	4.3	57.4037	92742.2
	4.5	79.3967	134388
	4.7	108.03	191444
	4.9	145.102	262317
	5.1	192.884	352289
	5.3	253.868	466830
	5.5	329.615	604384
	5.7	427.466	785152
	5.9	553.112	1011920
	6.1	712.828	1282430
Data 5	0.1	0.000290291	0.02272
	0.3	0.0011	0.000665351
	0.5	0.0024	0.000848323
	0.7	0.00447	0.00963
	0.9	0.00764	0.00251
	1.1	0.01226	0.00887
	1.3	0.01883	0.00897
	1.5	0.02782	0.02598
	1.7	0.03971	0.00303
	1.9	0.0606	1.16596
	2.1	0.11271	14.5398
	2.3	0.22421	62.2822
	2.5	0.4494	195.985
	2.7	0.87951	513.233
	2.9	1.64668	1191.74
	3.1	2.92174	2509.36
	3.3	4.99607	4911.94
	3.5	8.15603	9037.71
	3.7	12.7991	15802.9
	3.9	19.343	26347.4
	4.1	28.3321	42612.9
	4.3	40.5739	65662.5
	4.5	56.7	97944.2
	4.7	77.6734	140498
	4.9	104.513	194356
	5.1	138.75	261444
	5.3	182.024	346521
	5.5	236.671	452498
	5.7	303.809	580264
	5.9	388.356	740819
	6.1	493.541	932968
	6.3	622.542	1163630
Data 6	0.1	0.000206746	0.01768
	0.3	0.000927292	0.01799
	0.5	0.00195	0.02555
	0.7	0.00366	0.01768
	0.9	0.00637	0.01373
	1.1	0.01032	0.00151
	1.3	0.0154	0.00758
	1.5	0.0226	0.02021
	1.7	0.03197	0.08558
	1.9	0.04824	0.69669
	2.1	0.08361	7.48683
	2.3	0.15567	33.1951
	2.5	0.3021	107.625
	2.7	0.58268	290.038
	2.9	1.09127	691.313
	3.1	1.96607	1507.79
	3.3	3.3768	3022.15
	3.5	5.61426	5693.55
	3.7	8.96389	10169
	3.9	13.779	17197.3
	4.1	20.5708	28156.5
	4.3	29.757	43733.7
	4.5	42.1699	66389
	4.7	58.4754	96881.5
	4.9	79.5519	137480
	5.1	106.711	189670
	5.3	141.328	254678
	5.5	185.343	337289
	5.7	240.896	440642
	5.9	309.194	566658
	6.1	395.209	720002
	6.3	503.435	909130
	6.5	636.185	1132400
Data 7	0.1	0.000379957	0.000980808
	0.3	0.00141	0.00749
	0.5	0.00311	0.00869
	0.7	0.00568	0.00461
	0.9	0.0094	0.01353
	1.1	0.01474	0.00218
	1.3	0.0219	0.00366
	1.5	0.03189	0.0048
	1.7	0.04464	0.01451
	1.9	0.06533	0.89683
	2.1	0.11494	12.9205
	2.3	0.21956	56.9471
	2.5	0.42977	181.89
	2.7	0.83348	481.604
	2.9	1.55827	1130.23
	3.1	2.7729	2394.04
	3.3	4.75477	4708.51
	3.5	7.79814	8687.61
	3.7	12.2958	15214.3
	3.9	18.6806	25231.8
	4.1	27.5094	40120.6
	4.3	39.5412	61454.1
	4.5	55.4944	90998.5
	4.7	76.3549	130442
	4.9	103.327	181778
	5.1	137.831	246245
	5.3	181.729	326026
	5.5	237.547	425870
	5.7	307.218	548153
	5.9	395.293	700385
	6.1	506.678	886965
	6.3	647.243	1118210
